# Supplementary material for: Optimizing Wine Production from Hybrid Cultivars: Impact of Grape Maceration Time on the Content of Bioactive Compounds
Source: Molecules. 2026 Jan 3;31(1):179. doi: 10.3390/molecules31010179 (PMC12787621; doi:10.3390/molecules31010179)
Supplement: Supplementary file 1 [file molecules-31-00179-s001.zip]

Archive with 1 entries (1 files):
- molecules-4046690-supplementary.pdf
